# Supplementary material for: scACT: Accurate Cross-modality Translation via Cycle-consistent Training from Unpaired Single-cell Data
Source: Proc ACM Int Conf Inf Knowl Manag. Author manuscript; Available in PMC 2024 Dec 3. (PMC11611688; doi:10.1145/3627673.3679576)
Supplement: Supplementary Material [file NIHMS2035647-supplement-Supplementary_Material.zip]

Archive with 3 entries (3 files):
- scACT_SupplMethods.pdf
- scACT_SupplFig.pdf
- scACT_SupplTable.pdf
